# Supplementary material for: OmpR Indirectly Regulates Biosynthesis of Xenocoumacin 1 in Xenorhabdus nematophila
Source: Microorganisms. 2025 Jun 11;13(6):1360. doi: 10.3390/microorganisms13061360 (PMC12196045; doi:10.3390/microorganisms13061360)
Supplement: Supplementary file 1 [file microorganisms-13-01360-s001.zip]

Archive with 2 entries (2 files):
- Supplementary excel-Enrichment analysis results of differentially expressed genes in añompR.xlsx
- Supplementary materials.pdf
