# Supplementary material for: OmpR Indirectly Regulates Biosynthesis of Xenocoumacin 1 in Xenorhabdus nematophila
Source: Microorganisms. 2025 Jun 11;13(6):1360. doi: 10.3390/microorganisms13061360 (PMC12196045; doi:10.3390/microorganisms13061360)
Supplement: Supplementary file 1 [file microorganisms-13-01360-s001.zip › Supplementary excel-Enrichment analysis results of differentially expressed genes in añompR.xlsx]

## Sheet: contents
Number	Enrichment analysis results of differentially expressed genes in ΔompR
1	The quality of sample sequencing data
2	Statistics of comparison between samples and reference genomes
3	GO enrichment analysis results of decreased genes in ΔompR (padj<0.05)
4	GO enrichment analysis results of increased genes in ΔompR (padj<0.05)
5	KEGG pathway enrichment analysis results of DEGs between ΔompR and WT (padj<0.05)
6	KEGG pathway enrichment analysis results of down expressed genes in ΔompR (padj<0.05)
7	KEGG pathway enrichment analysis results of up expressed genes in ΔompR (padj<0.05)

## Sheet: The quality of sample 
The quality of sample sequencing data
Sample name	Raw reads	Clean reads	Raw bases	Clean bases	Error rate(%)	Q20(%)	Q30(%)	GC content(%)
WT1	7746626	7665794	1.2G	1.1G	0.02	98.27	94.74	46.18
WT2	7558714	7471878	1.1G	1.1G	0.02	98.58	95.58	45.95
WT3	6724576	6574654	1.0G	1.0G	0.02	98.73	95.94	46.19
ompR1	6693094	6626168	1.0G	1.0G	0.02	98.44	95.28	46.42
ompR2	8846430	8756702	1.3G	1.3G	0.02	98.38	95.15	46.27
ompR3	6619388	6541528	1.0G	1.0G	0.02	98.58	95.58	46.52

## Sheet: Statistics of comparison
Statistics of comparison between samples and reference genomes
Sample_name	WT1	WT2	WT3	ompR1	ompR2	ompR3
Total reads	7665794	7471878	6574654	6626168	8756702	6541528
Total mapped reads	7415911	7222301	6335763	6488527	8569789	6381149
Uniquely mapped reads	7105756	6930550	6046249	6237993	8218432	6124972
Multiple mapped reads	310155	291751	289514	250534	351357	256177
Total mapping rate	0.9674	0.9666	0.9637	0.9792	0.9787	0.9755
Uniquely mapping rate	0.9269	0.9276	0.9196	0.9414	0.9385	0.9363
Multiple mapping rate	0.0405	0.039	0.044	0.0378	0.0401	0.0392

## Sheet: ΔompR_Down_enrich_significantly
GO enrichment analysis results of decreased genes in ΔompR (padj<0.05)
Category	GOID	Description	GeneRatio	BgRatio	pvalue	padj	geneID	geneName	Count
BP	GO:0009235	cobalamin metabolic process	13/226	14/1476	2.28359e-10	2.30643e-08	D3790_10500/D3790_10505/Novel00299/D3790_10515/D3790_10485/D3790_10470/D3790_10550/D3790_10535/D3790_10545/D3790_10540/D3790_10460/D3790_10465/D3790_10450	D3790_10500/D3790_10505/-/cbiG/D3790_10485/D3790_10470/D3790_10550/D3790_10535/D3790_10545/D3790_10540/D3790_10460/D3790_10465/cobT	13
BP	GO:0009236	cobalamin biosynthetic process	13/226	14/1476	2.28359e-10	2.30643e-08	D3790_10500/D3790_10505/Novel00299/D3790_10515/D3790_10485/D3790_10470/D3790_10550/D3790_10535/D3790_10545/D3790_10540/D3790_10460/D3790_10465/D3790_10450	D3790_10500/D3790_10505/-/cbiG/D3790_10485/D3790_10470/D3790_10550/D3790_10535/D3790_10545/D3790_10540/D3790_10460/D3790_10465/cobT	13
BP	GO:0006766	vitamin metabolic process	13/226	23/1476	5.05689e-06	0.000127687	D3790_10500/D3790_10505/Novel00299/D3790_10515/D3790_10485/D3790_10470/D3790_10550/D3790_10535/D3790_10545/D3790_10540/D3790_10460/D3790_10465/D3790_10450	D3790_10500/D3790_10505/-/cbiG/D3790_10485/D3790_10470/D3790_10550/D3790_10535/D3790_10545/D3790_10540/D3790_10460/D3790_10465/cobT	13
BP	GO:0006767	water-soluble vitamin metabolic process	13/226	23/1476	5.05689e-06	0.000127687	D3790_10500/D3790_10505/Novel00299/D3790_10515/D3790_10485/D3790_10470/D3790_10550/D3790_10535/D3790_10545/D3790_10540/D3790_10460/D3790_10465/D3790_10450	D3790_10500/D3790_10505/-/cbiG/D3790_10485/D3790_10470/D3790_10550/D3790_10535/D3790_10545/D3790_10540/D3790_10460/D3790_10465/cobT	13
BP	GO:0009110	vitamin biosynthetic process	13/226	23/1476	5.05689e-06	0.000127687	D3790_10500/D3790_10505/Novel00299/D3790_10515/D3790_10485/D3790_10470/D3790_10550/D3790_10535/D3790_10545/D3790_10540/D3790_10460/D3790_10465/D3790_10450	D3790_10500/D3790_10505/-/cbiG/D3790_10485/D3790_10470/D3790_10550/D3790_10535/D3790_10545/D3790_10540/D3790_10460/D3790_10465/cobT	13
BP	GO:0033013	tetrapyrrole metabolic process	13/226	23/1476	5.05689e-06	0.000127687	D3790_10500/D3790_10505/Novel00299/D3790_10515/D3790_10485/D3790_10470/D3790_10550/D3790_10535/D3790_10545/D3790_10540/D3790_10460/D3790_10465/D3790_10450	D3790_10500/D3790_10505/-/cbiG/D3790_10485/D3790_10470/D3790_10550/D3790_10535/D3790_10545/D3790_10540/D3790_10460/D3790_10465/cobT	13
BP	GO:0033014	tetrapyrrole biosynthetic process	13/226	23/1476	5.05689e-06	0.000127687	D3790_10500/D3790_10505/Novel00299/D3790_10515/D3790_10485/D3790_10470/D3790_10550/D3790_10535/D3790_10545/D3790_10540/D3790_10460/D3790_10465/D3790_10450	D3790_10500/D3790_10505/-/cbiG/D3790_10485/D3790_10470/D3790_10550/D3790_10535/D3790_10545/D3790_10540/D3790_10460/D3790_10465/cobT	13
BP	GO:0042364	water-soluble vitamin biosynthetic process	13/226	23/1476	5.05689e-06	0.000127687	D3790_10500/D3790_10505/Novel00299/D3790_10515/D3790_10485/D3790_10470/D3790_10550/D3790_10535/D3790_10545/D3790_10540/D3790_10460/D3790_10465/D3790_10450	D3790_10500/D3790_10505/-/cbiG/D3790_10485/D3790_10470/D3790_10550/D3790_10535/D3790_10545/D3790_10540/D3790_10460/D3790_10465/cobT	13
BP	GO:0017144	drug metabolic process	18/226	53/1476	0.000470038	0.0105497	D3790_10500/D3790_10505/Novel00299/D3790_10515/D3790_10485/D3790_06315/D3790_10470/D3790_10550/D3790_10535/D3790_10710/D3790_10545/D3790_10540/D3790_10800/D3790_10460/Novel00309/D3790_10465/D3790_10450/D3790_15440	D3790_10500/D3790_10505/-/cbiG/D3790_10485/D3790_06315/D3790_10470/D3790_10550/D3790_10535/D3790_10710/D3790_10545/D3790_10540/acnB/D3790_10460/-/D3790_10465/cobT/D3790_15440	18
MF	GO:0030170	pyridoxal phosphate binding	15/284	40/1872	0.000398506	0.0265007	D3790_16935/D3790_07420/Novel00215/D3790_06265/D3790_19630/D3790_10560/D3790_07405/Novel00277/Novel00300/D3790_09785/Novel00453/D3790_03150/D3790_06950/Novel00212/D3790_07890	D3790_16935/D3790_07420/-/ectB/D3790_19630/D3790_10560/D3790_07405/-/-/D3790_09785/-/D3790_03150/D3790_06950/-/panP	15
MF	GO:0070279	vitamin B6 binding	15/284	40/1872	0.000398506	0.0265007	D3790_16935/D3790_07420/Novel00215/D3790_06265/D3790_19630/D3790_10560/D3790_07405/Novel00277/Novel00300/D3790_09785/Novel00453/D3790_03150/D3790_06950/Novel00212/D3790_07890	D3790_16935/D3790_07420/-/ectB/D3790_19630/D3790_10560/D3790_07405/-/-/D3790_09785/-/D3790_03150/D3790_06950/-/panP	15

## Sheet: ΔompR_Up_enrich_significantly
GO enrichment analysis results of increased genes in ΔompR (padj<0.05)
Category	GOID	Description	GeneRatio	BgRatio	pvalue	padj	geneID	geneName	Count
BP	GO:0065007	biological regulation	48/178	195/1476	1.03656e-07	2.16641e-05	D3790_03905/D3790_05270/D3790_07250/D3790_14270/D3790_10255/D3790_15150/D3790_08830/D3790_18920/D3790_13940/D3790_03400/D3790_03600/D3790_14505/D3790_10420/D3790_18380/D3790_11550/D3790_05010/D3790_03510/D3790_18740/D3790_06200/D3790_11965/D3790_05265/D3790_07240/D3790_07040/Novel00258/D3790_18990/D3790_02935/D3790_08495/Novel00256/D3790_11535/D3790_08140/D3790_04820/D3790_13600/D3790_08150/D3790…	D3790_03905/phoP/minE/D3790_14270/D3790_10255/D3790_15150/cheZ/metR/trxA/D3790_03400/kdbD/metJ/D3790_10420/D3790_18380/D3790_11550/D3790_05010/D3790_03510/D3790_18740/D3790_06200/phoB/phoQ/minC/D3790_07040/-/rfaH/csrA/D3790_08495/-/cueR/D3790_08140/lrhA/D3790_13600/purR/nhaA/arcA/D3790_15670/D3790_08155/-/cysB/pspB/-/D3790_12570/D3790_08840/hpaR/cheY/cheW/D3790_08850/D3790_02965	48
BP	GO:0050789	regulation of biological process	43/178	184/1476	2.85573e-06	0.000298423	D3790_03905/D3790_05270/D3790_07250/D3790_15150/D3790_08830/D3790_18920/D3790_13940/D3790_03400/D3790_03600/D3790_14505/D3790_10420/D3790_18380/D3790_11550/D3790_05010/D3790_03510/D3790_18740/D3790_06200/D3790_11965/D3790_05265/D3790_07240/D3790_07040/Novel00258/D3790_18990/D3790_02935/Novel00256/D3790_11535/D3790_08140/D3790_04820/D3790_13600/D3790_08150/D3790_12635/D3790_15670/D3790_08155/Novel…	D3790_03905/phoP/minE/D3790_15150/cheZ/metR/trxA/D3790_03400/kdbD/metJ/D3790_10420/D3790_18380/D3790_11550/D3790_05010/D3790_03510/D3790_18740/D3790_06200/phoB/phoQ/minC/D3790_07040/-/rfaH/csrA/-/cueR/D3790_08140/lrhA/D3790_13600/purR/arcA/D3790_15670/D3790_08155/-/cysB/pspB/-/D3790_12570/D3790_08840/hpaR/cheY/cheW/D3790_08850	43
BP	GO:0050794	regulation of cellular process	41/178	179/1476	9.08817e-06	0.000633142	D3790_03905/D3790_05270/D3790_07250/D3790_15150/D3790_18920/D3790_13940/D3790_03400/D3790_03600/D3790_14505/D3790_10420/D3790_18380/D3790_11550/D3790_05010/D3790_03510/D3790_18740/D3790_06200/D3790_11965/D3790_05265/D3790_07240/D3790_07040/Novel00258/D3790_18990/Novel00256/D3790_11535/D3790_08140/D3790_04820/D3790_13600/D3790_08150/D3790_12635/D3790_15670/D3790_08155/Novel00066/D3790_06475/D3790_…	D3790_03905/phoP/minE/D3790_15150/metR/trxA/D3790_03400/kdbD/metJ/D3790_10420/D3790_18380/D3790_11550/D3790_05010/D3790_03510/D3790_18740/D3790_06200/phoB/phoQ/minC/D3790_07040/-/rfaH/-/cueR/D3790_08140/lrhA/D3790_13600/purR/arcA/D3790_15670/D3790_08155/-/cysB/pspB/-/D3790_12570/D3790_08840/hpaR/cheY/cheW/D3790_08850	41
BP	GO:0042592	homeostatic process	8/178	13/1476	2.90903e-05	0.00151997	D3790_14270/D3790_10255/D3790_13940/D3790_11550/D3790_08495/D3790_08140/D3790_19425/D3790_02965	D3790_14270/D3790_10255/trxA/D3790_11550/D3790_08495/D3790_08140/nhaA/D3790_02965	8
BP	GO:0006935	chemotaxis	7/178	11/1476	7.17654e-05	0.00249983	D3790_08830/Novel00258/Novel00256/Novel00259/D3790_08840/D3790_08860/D3790_08850	cheZ/-/-/-/D3790_08840/cheW/D3790_08850	7
BP	GO:0042330	taxis	7/178	11/1476	7.17654e-05	0.00249983	D3790_08830/Novel00258/Novel00256/Novel00259/D3790_08840/D3790_08860/D3790_08850	cheZ/-/-/-/D3790_08840/cheW/D3790_08850	7
BP	GO:0009605	response to external stimulus	8/178	16/1476	0.000210394	0.00628175	D3790_08830/Novel00258/Novel00256/D3790_05625/Novel00259/D3790_08840/D3790_08860/D3790_08850	cheZ/-/-/pspB/-/D3790_08840/cheW/D3790_08850	8
BP	GO:0019725	cellular homeostasis	6/178	10/1476	0.000393171	0.0102716	D3790_14270/D3790_10255/D3790_13940/D3790_11550/D3790_08495/D3790_08140	D3790_14270/D3790_10255/trxA/D3790_11550/D3790_08495/D3790_08140	6
BP	GO:0065008	regulation of biological quality	8/178	19/1476	0.000894602	0.0207747	D3790_14270/D3790_10255/D3790_13940/D3790_11550/D3790_08495/D3790_08140/D3790_19425/D3790_02965	D3790_14270/D3790_10255/trxA/D3790_11550/D3790_08495/D3790_08140/nhaA/D3790_02965	8
BP	GO:0006457	protein folding	6/178	12/1476	0.00140293	0.0293213	D3790_11475/D3790_16810/D3790_01445/D3790_02180/D3790_13525/D3790_12535	htpG/D3790_16810/D3790_01445/grpE/D3790_13525/dnaJ	6
BP	GO:0010468	regulation of gene expression	29/178	144/1476	0.00232809	0.0300162	D3790_03905/D3790_05270/D3790_15150/D3790_18920/D3790_03400/D3790_14505/D3790_10420/D3790_18380/D3790_05010/D3790_03510/D3790_18740/D3790_06200/D3790_11965/D3790_07040/D3790_18990/D3790_02935/D3790_11535/D3790_04820/D3790_13600/D3790_08150/D3790_12635/D3790_15670/D3790_08155/Novel00066/D3790_06475/D3790_05625/Novel00259/D3790_12570/D3790_12190	D3790_03905/phoP/D3790_15150/metR/D3790_03400/metJ/D3790_10420/D3790_18380/D3790_05010/D3790_03510/D3790_18740/D3790_06200/phoB/D3790_07040/rfaH/csrA/cueR/lrhA/D3790_13600/purR/arcA/D3790_15670/D3790_08155/-/cysB/pspB/-/D3790_12570/hpaR	29
BP	GO:0060255	regulation of macromolecule metabolic process	29/178	145/1476	0.00260495	0.0300162	D3790_03905/D3790_05270/D3790_15150/D3790_18920/D3790_03400/D3790_14505/D3790_10420/D3790_18380/D3790_05010/D3790_03510/D3790_18740/D3790_06200/D3790_11965/D3790_07040/D3790_18990/D3790_02935/D3790_11535/D3790_04820/D3790_13600/D3790_08150/D3790_12635/D3790_15670/D3790_08155/Novel00066/D3790_06475/D3790_05625/Novel00259/D3790_12570/D3790_12190	D3790_03905/phoP/D3790_15150/metR/D3790_03400/metJ/D3790_10420/D3790_18380/D3790_05010/D3790_03510/D3790_18740/D3790_06200/phoB/D3790_07040/rfaH/csrA/cueR/lrhA/D3790_13600/purR/arcA/D3790_15670/D3790_08155/-/cysB/pspB/-/D3790_12570/hpaR	29
BP	GO:0007165	signal transduction	12/178	42/1476	0.00274398	0.0300162	D3790_05270/D3790_03600/D3790_11965/D3790_05265/Novel00258/Novel00256/D3790_12635/Novel00259/D3790_08840/D3790_08835/D3790_08860/D3790_08850	phoP/kdbD/phoB/phoQ/-/-/arcA/-/D3790_08840/cheY/cheW/D3790_08850	12
BP	GO:0023052	signaling	12/178	42/1476	0.00274398	0.0300162	D3790_05270/D3790_03600/D3790_11965/D3790_05265/Novel00258/Novel00256/D3790_12635/Novel00259/D3790_08840/D3790_08835/D3790_08860/D3790_08850	phoP/kdbD/phoB/phoQ/-/-/arcA/-/D3790_08840/cheY/cheW/D3790_08850	12
BP	GO:0019222	regulation of metabolic process	29/178	146/1476	0.00290966	0.0300162	D3790_03905/D3790_05270/D3790_15150/D3790_18920/D3790_03400/D3790_14505/D3790_10420/D3790_18380/D3790_05010/D3790_03510/D3790_18740/D3790_06200/D3790_11965/D3790_07040/D3790_18990/D3790_02935/D3790_11535/D3790_04820/D3790_13600/D3790_08150/D3790_12635/D3790_15670/D3790_08155/Novel00066/D3790_06475/D3790_05625/Novel00259/D3790_12570/D3790_12190	D3790_03905/phoP/D3790_15150/metR/D3790_03400/metJ/D3790_10420/D3790_18380/D3790_05010/D3790_03510/D3790_18740/D3790_06200/phoB/D3790_07040/rfaH/csrA/cueR/lrhA/D3790_13600/purR/arcA/D3790_15670/D3790_08155/-/cysB/pspB/-/D3790_12570/hpaR	29
BP	GO:0080090	regulation of primary metabolic process	29/178	146/1476	0.00290966	0.0300162	D3790_03905/D3790_05270/D3790_15150/D3790_18920/D3790_03400/D3790_14505/D3790_10420/D3790_18380/D3790_05010/D3790_03510/D3790_18740/D3790_06200/D3790_11965/D3790_07040/D3790_18990/D3790_02935/D3790_11535/D3790_04820/D3790_13600/D3790_08150/D3790_12635/D3790_15670/D3790_08155/Novel00066/D3790_06475/D3790_05625/Novel00259/D3790_12570/D3790_12190	D3790_03905/phoP/D3790_15150/metR/D3790_03400/metJ/D3790_10420/D3790_18380/D3790_05010/D3790_03510/D3790_18740/D3790_06200/phoB/D3790_07040/rfaH/csrA/cueR/lrhA/D3790_13600/purR/arcA/D3790_15670/D3790_08155/-/cysB/pspB/-/D3790_12570/hpaR	29
BP	GO:0006355	regulation of transcription, DNA-templated	28/178	140/1476	0.00310974	0.0300162	D3790_03905/D3790_05270/D3790_15150/D3790_18920/D3790_03400/D3790_14505/D3790_10420/D3790_18380/D3790_05010/D3790_03510/D3790_18740/D3790_06200/D3790_11965/D3790_07040/D3790_18990/D3790_11535/D3790_04820/D3790_13600/D3790_08150/D3790_12635/D3790_15670/D3790_08155/Novel00066/D3790_06475/D3790_05625/Novel00259/D3790_12570/D3790_12190	D3790_03905/phoP/D3790_15150/metR/D3790_03400/metJ/D3790_10420/D3790_18380/D3790_05010/D3790_03510/D3790_18740/D3790_06200/phoB/D3790_07040/rfaH/cueR/lrhA/D3790_13600/purR/arcA/D3790_15670/D3790_08155/-/cysB/pspB/-/D3790_12570/hpaR	28
BP	GO:0051252	regulation of RNA metabolic process	28/178	140/1476	0.00310974	0.0300162	D3790_03905/D3790_05270/D3790_15150/D3790_18920/D3790_03400/D3790_14505/D3790_10420/D3790_18380/D3790_05010/D3790_03510/D3790_18740/D3790_06200/D3790_11965/D3790_07040/D3790_18990/D3790_11535/D3790_04820/D3790_13600/D3790_08150/D3790_12635/D3790_15670/D3790_08155/Novel00066/D3790_06475/D3790_05625/Novel00259/D3790_12570/D3790_12190	D3790_03905/phoP/D3790_15150/metR/D3790_03400/metJ/D3790_10420/D3790_18380/D3790_05010/D3790_03510/D3790_18740/D3790_06200/phoB/D3790_07040/rfaH/cueR/lrhA/D3790_13600/purR/arcA/D3790_15670/D3790_08155/-/cysB/pspB/-/D3790_12570/hpaR	28
BP	GO:1903506	regulation of nucleic acid-templated transcription	28/178	140/1476	0.00310974	0.0300162	D3790_03905/D3790_05270/D3790_15150/D3790_18920/D3790_03400/D3790_14505/D3790_10420/D3790_18380/D3790_05010/D3790_03510/D3790_18740/D3790_06200/D3790_11965/D3790_07040/D3790_18990/D3790_11535/D3790_04820/D3790_13600/D3790_08150/D3790_12635/D3790_15670/D3790_08155/Novel00066/D3790_06475/D3790_05625/Novel00259/D3790_12570/D3790_12190	D3790_03905/phoP/D3790_15150/metR/D3790_03400/metJ/D3790_10420/D3790_18380/D3790_05010/D3790_03510/D3790_18740/D3790_06200/phoB/D3790_07040/rfaH/cueR/lrhA/D3790_13600/purR/arcA/D3790_15670/D3790_08155/-/cysB/pspB/-/D3790_12570/hpaR	28
BP	GO:2001141	regulation of RNA biosynthetic process	28/178	140/1476	0.00310974	0.0300162	D3790_03905/D3790_05270/D3790_15150/D3790_18920/D3790_03400/D3790_14505/D3790_10420/D3790_18380/D3790_05010/D3790_03510/D3790_18740/D3790_06200/D3790_11965/D3790_07040/D3790_18990/D3790_11535/D3790_04820/D3790_13600/D3790_08150/D3790_12635/D3790_15670/D3790_08155/Novel00066/D3790_06475/D3790_05625/Novel00259/D3790_12570/D3790_12190	D3790_03905/phoP/D3790_15150/metR/D3790_03400/metJ/D3790_10420/D3790_18380/D3790_05010/D3790_03510/D3790_18740/D3790_06200/phoB/D3790_07040/rfaH/cueR/lrhA/D3790_13600/purR/arcA/D3790_15670/D3790_08155/-/cysB/pspB/-/D3790_12570/hpaR	28
BP	GO:0006351	transcription, DNA-templated	29/178	147/1476	0.00324443	0.0300162	D3790_03905/D3790_05270/D3790_17510/D3790_15150/D3790_18920/D3790_03400/D3790_14505/D3790_10420/D3790_18380/D3790_05010/D3790_03510/D3790_18740/D3790_06200/D3790_11965/D3790_07040/D3790_18990/D3790_11535/D3790_04820/D3790_13600/D3790_08150/D3790_12635/D3790_15670/D3790_08155/Novel00066/D3790_06475/D3790_05625/Novel00259/D3790_12570/D3790_12190	D3790_03905/phoP/D3790_17510/D3790_15150/metR/D3790_03400/metJ/D3790_10420/D3790_18380/D3790_05010/D3790_03510/D3790_18740/D3790_06200/phoB/D3790_07040/rfaH/cueR/lrhA/D3790_13600/purR/arcA/D3790_15670/D3790_08155/-/cysB/pspB/-/D3790_12570/hpaR	29
BP	GO:0097659	nucleic acid-templated transcription	29/178	147/1476	0.00324443	0.0300162	D3790_03905/D3790_05270/D3790_17510/D3790_15150/D3790_18920/D3790_03400/D3790_14505/D3790_10420/D3790_18380/D3790_05010/D3790_03510/D3790_18740/D3790_06200/D3790_11965/D3790_07040/D3790_18990/D3790_11535/D3790_04820/D3790_13600/D3790_08150/D3790_12635/D3790_15670/D3790_08155/Novel00066/D3790_06475/D3790_05625/Novel00259/D3790_12570/D3790_12190	D3790_03905/phoP/D3790_17510/D3790_15150/metR/D3790_03400/metJ/D3790_10420/D3790_18380/D3790_05010/D3790_03510/D3790_18740/D3790_06200/phoB/D3790_07040/rfaH/cueR/lrhA/D3790_13600/purR/arcA/D3790_15670/D3790_08155/-/cysB/pspB/-/D3790_12570/hpaR	29
BP	GO:0019219	regulation of nucleobase-containing compound metabolic process	28/178	141/1476	0.0034729	0.0300162	D3790_03905/D3790_05270/D3790_15150/D3790_18920/D3790_03400/D3790_14505/D3790_10420/D3790_18380/D3790_05010/D3790_03510/D3790_18740/D3790_06200/D3790_11965/D3790_07040/D3790_18990/D3790_11535/D3790_04820/D3790_13600/D3790_08150/D3790_12635/D3790_15670/D3790_08155/Novel00066/D3790_06475/D3790_05625/Novel00259/D3790_12570/D3790_12190	D3790_03905/phoP/D3790_15150/metR/D3790_03400/metJ/D3790_10420/D3790_18380/D3790_05010/D3790_03510/D3790_18740/D3790_06200/phoB/D3790_07040/rfaH/cueR/lrhA/D3790_13600/purR/arcA/D3790_15670/D3790_08155/-/cysB/pspB/-/D3790_12570/hpaR	28
BP	GO:0032774	RNA biosynthetic process	29/178	148/1476	0.0036116	0.0300162	D3790_03905/D3790_05270/D3790_17510/D3790_15150/D3790_18920/D3790_03400/D3790_14505/D3790_10420/D3790_18380/D3790_05010/D3790_03510/D3790_18740/D3790_06200/D3790_11965/D3790_07040/D3790_18990/D3790_11535/D3790_04820/D3790_13600/D3790_08150/D3790_12635/D3790_15670/D3790_08155/Novel00066/D3790_06475/D3790_05625/Novel00259/D3790_12570/D3790_12190	D3790_03905/phoP/D3790_17510/D3790_15150/metR/D3790_03400/metJ/D3790_10420/D3790_18380/D3790_05010/D3790_03510/D3790_18740/D3790_06200/phoB/D3790_07040/rfaH/cueR/lrhA/D3790_13600/purR/arcA/D3790_15670/D3790_08155/-/cysB/pspB/-/D3790_12570/hpaR	29
BP	GO:0007154	cell communication	12/178	44/1476	0.00420367	0.0300162	D3790_05270/D3790_03600/D3790_11965/D3790_05265/Novel00258/Novel00256/D3790_12635/Novel00259/D3790_08840/D3790_08835/D3790_08860/D3790_08850	phoP/kdbD/phoB/phoQ/-/-/arcA/-/D3790_08840/cheY/cheW/D3790_08850	12
BP	GO:0009889	regulation of biosynthetic process	28/178	143/1476	0.00430855	0.0300162	D3790_03905/D3790_05270/D3790_15150/D3790_18920/D3790_03400/D3790_14505/D3790_10420/D3790_18380/D3790_05010/D3790_03510/D3790_18740/D3790_06200/D3790_11965/D3790_07040/D3790_18990/D3790_11535/D3790_04820/D3790_13600/D3790_08150/D3790_12635/D3790_15670/D3790_08155/Novel00066/D3790_06475/D3790_05625/Novel00259/D3790_12570/D3790_12190	D3790_03905/phoP/D3790_15150/metR/D3790_03400/metJ/D3790_10420/D3790_18380/D3790_05010/D3790_03510/D3790_18740/D3790_06200/phoB/D3790_07040/rfaH/cueR/lrhA/D3790_13600/purR/arcA/D3790_15670/D3790_08155/-/cysB/pspB/-/D3790_12570/hpaR	28
BP	GO:0010556	regulation of macromolecule biosynthetic process	28/178	143/1476	0.00430855	0.0300162	D3790_03905/D3790_05270/D3790_15150/D3790_18920/D3790_03400/D3790_14505/D3790_10420/D3790_18380/D3790_05010/D3790_03510/D3790_18740/D3790_06200/D3790_11965/D3790_07040/D3790_18990/D3790_11535/D3790_04820/D3790_13600/D3790_08150/D3790_12635/D3790_15670/D3790_08155/Novel00066/D3790_06475/D3790_05625/Novel00259/D3790_12570/D3790_12190	D3790_03905/phoP/D3790_15150/metR/D3790_03400/metJ/D3790_10420/D3790_18380/D3790_05010/D3790_03510/D3790_18740/D3790_06200/phoB/D3790_07040/rfaH/cueR/lrhA/D3790_13600/purR/arcA/D3790_15670/D3790_08155/-/cysB/pspB/-/D3790_12570/hpaR	28
BP	GO:0031326	regulation of cellular biosynthetic process	28/178	143/1476	0.00430855	0.0300162	D3790_03905/D3790_05270/D3790_15150/D3790_18920/D3790_03400/D3790_14505/D3790_10420/D3790_18380/D3790_05010/D3790_03510/D3790_18740/D3790_06200/D3790_11965/D3790_07040/D3790_18990/D3790_11535/D3790_04820/D3790_13600/D3790_08150/D3790_12635/D3790_15670/D3790_08155/Novel00066/D3790_06475/D3790_05625/Novel00259/D3790_12570/D3790_12190	D3790_03905/phoP/D3790_15150/metR/D3790_03400/metJ/D3790_10420/D3790_18380/D3790_05010/D3790_03510/D3790_18740/D3790_06200/phoB/D3790_07040/rfaH/cueR/lrhA/D3790_13600/purR/arcA/D3790_15670/D3790_08155/-/cysB/pspB/-/D3790_12570/hpaR	28
BP	GO:0051171	regulation of nitrogen compound metabolic process	28/178	143/1476	0.00430855	0.0300162	D3790_03905/D3790_05270/D3790_15150/D3790_18920/D3790_03400/D3790_14505/D3790_10420/D3790_18380/D3790_05010/D3790_03510/D3790_18740/D3790_06200/D3790_11965/D3790_07040/D3790_18990/D3790_11535/D3790_04820/D3790_13600/D3790_08150/D3790_12635/D3790_15670/D3790_08155/Novel00066/D3790_06475/D3790_05625/Novel00259/D3790_12570/D3790_12190	D3790_03905/phoP/D3790_15150/metR/D3790_03400/metJ/D3790_10420/D3790_18380/D3790_05010/D3790_03510/D3790_18740/D3790_06200/phoB/D3790_07040/rfaH/cueR/lrhA/D3790_13600/purR/arcA/D3790_15670/D3790_08155/-/cysB/pspB/-/D3790_12570/hpaR	28
BP	GO:2000112	regulation of cellular macromolecule biosynthetic process	28/178	143/1476	0.00430855	0.0300162	D3790_03905/D3790_05270/D3790_15150/D3790_18920/D3790_03400/D3790_14505/D3790_10420/D3790_18380/D3790_05010/D3790_03510/D3790_18740/D3790_06200/D3790_11965/D3790_07040/D3790_18990/D3790_11535/D3790_04820/D3790_13600/D3790_08150/D3790_12635/D3790_15670/D3790_08155/Novel00066/D3790_06475/D3790_05625/Novel00259/D3790_12570/D3790_12190	D3790_03905/phoP/D3790_15150/metR/D3790_03400/metJ/D3790_10420/D3790_18380/D3790_05010/D3790_03510/D3790_18740/D3790_06200/phoB/D3790_07040/rfaH/cueR/lrhA/D3790_13600/purR/arcA/D3790_15670/D3790_08155/-/cysB/pspB/-/D3790_12570/hpaR	28
BP	GO:0031323	regulation of cellular metabolic process	28/178	144/1476	0.00478659	0.0322709	D3790_03905/D3790_05270/D3790_15150/D3790_18920/D3790_03400/D3790_14505/D3790_10420/D3790_18380/D3790_05010/D3790_03510/D3790_18740/D3790_06200/D3790_11965/D3790_07040/D3790_18990/D3790_11535/D3790_04820/D3790_13600/D3790_08150/D3790_12635/D3790_15670/D3790_08155/Novel00066/D3790_06475/D3790_05625/Novel00259/D3790_12570/D3790_12190	D3790_03905/phoP/D3790_15150/metR/D3790_03400/metJ/D3790_10420/D3790_18380/D3790_05010/D3790_03510/D3790_18740/D3790_06200/phoB/D3790_07040/rfaH/cueR/lrhA/D3790_13600/purR/arcA/D3790_15670/D3790_08155/-/cysB/pspB/-/D3790_12570/hpaR	28
BP	GO:0042221	response to chemical	8/178	24/1476	0.00509593	0.0332828	D3790_08830/Novel00258/D3790_04075/Novel00256/Novel00259/D3790_08840/D3790_08860/D3790_08850	cheZ/-/aac(3)/-/-/D3790_08840/cheW/D3790_08850	8
BP	GO:0006790	sulfur compound metabolic process	6/178	15/1476	0.00555921	0.0352084	D3790_18925/D3790_11125/D3790_02355/D3790_14505/D3790_14470/D3790_13815	D3790_18925/metK/iscU/metJ/D3790_14470/cyaY	6
MF	GO:0046872	metal ion binding	25/225	98/1872	0.00011836	0.010205	D3790_18925/D3790_14270/D3790_10255/D3790_02355/D3790_11705/D3790_08390/D3790_11110/D3790_12805/Novel00522/D3790_18215/D3790_10135/D3790_08145/D3790_05265/D3790_13815/D3790_08495/D3790_11530/Novel00329/D3790_19325/D3790_10895/D3790_14645/D3790_07640/D3790_15330/D3790_02965/Novel00391/D3790_11315	D3790_18925/D3790_14270/D3790_10255/iscU/dksA/D3790_08390/speB/D3790_12805/-/D3790_18215/D3790_10135/D3790_08145/phoQ/cyaY/D3790_08495/copA/-/deoB/yacG/D3790_14645/D3790_07640/D3790_15330/D3790_02965/-/clpX	25
MF	GO:0043169	cation binding	25/225	100/1872	0.000168678	0.010205	D3790_18925/D3790_14270/D3790_10255/D3790_02355/D3790_11705/D3790_08390/D3790_11110/D3790_12805/Novel00522/D3790_18215/D3790_10135/D3790_08145/D3790_05265/D3790_13815/D3790_08495/D3790_11530/Novel00329/D3790_19325/D3790_10895/D3790_14645/D3790_07640/D3790_15330/D3790_02965/Novel00391/D3790_11315	D3790_18925/D3790_14270/D3790_10255/iscU/dksA/D3790_08390/speB/D3790_12805/-/D3790_18215/D3790_10135/D3790_08145/phoQ/cyaY/D3790_08495/copA/-/deoB/yacG/D3790_14645/D3790_07640/D3790_15330/D3790_02965/-/clpX	25

## Sheet: ΔompR_KEGG_enrich_significanly
KEGG pathway enrichment analysis of DEGs between ΔompR and WT (padj<0.05)
KEGGID	Description	GeneRatio	BgRatio	pvalue	padj	geneID	geneName	keggID	Count
xnm00860	Porphyrin metabolism	24/381	41/1378	2.45978e-05	0.00204161	D3790_10510/D3790_10500/D3790_10505/D3790_10520/Novel00299/D3790_10515/D3790_10525/D3790_14270/D3790_10555/D3790_10495/D3790_10565/D3790_10560/D3790_10470/D3790_10550/D3790_10535/D3790_10545/D3790_10540/Novel00300/D3790_10530/D3790_10460/D3790_10465/D3790_10450/D3790_13835/Novel00391	D3790_10510/D3790_10500/D3790_10505/D3790_10520/-/cbiG/D3790_10525/D3790_14270/cobA/D3790_10495/D3790_10565/D3790_10560/D3790_10470/D3790_10550/D3790_10535/D3790_10545/D3790_10540/-/D3790_10530/D3790_10460/D3790_10465/cobT/D3790_13835/-	xnm:XNC2_1137/xnm:XNC2_1139/xnm:XNC2_1138/xnm:XNC2_1135/xnm:XNC2_1145/xnm:XNC2_1136/xnm:XNC2_1134/xnm:XNC2_0312/xnm:XNC2_1126/xnm:XNC2_1140/xnm:XNC2_1124/xnm:XNC2_1125/xnm:XNC2_1145/xnm:XNC2_1128/xnm:XNC2_1132/xnm:XNC2_1130/xnm:XNC2_1131/xnm:XNC2_1125/xnm:XNC2_1133/xnm:XNC2_1147/xnm:XNC2_1146/xnm:XNC2_1149/xnm:XNC2_0396/xnm:XNC2_0312	24
xnm02024	Quorum sensing	28/381	58/1378	0.000507281	0.0210522	D3790_05910/D3790_06365/D3790_17000/D3790_16930/D3790_11990/D3790_16990/D3790_03555/D3790_11985/Novel00458/D3790_16985/D3790_06225/Novel00177/D3790_06230/D3790_18740/D3790_06235/Novel00515/D3790_10910/D3790_06490/D3790_03765/D3790_13600/D3790_06240/D3790_14155/D3790_06245/D3790_06420/D3790_13375/D3790_07890/D3790_16765/D3790_02965	D3790_05910/D3790_06365/D3790_17000/D3790_16930/D3790_11990/D3790_16990/D3790_03555/D3790_11985/-/D3790_16985/oppA/-/oppB/D3790_18740/oppC/-/secA/ribA/D3790_03765/D3790_13600/oppD/secY/oppF/D3790_06420/secG/panP/secE/D3790_02965	xnm:XNC2_2451/xnm:XNC2_2352/xnm:XNC2_4172/xnm:XNC2_4188/xnm:XNC2_0732/xnm:XNC2_4174/xnm:XNC2_1346/xnm:XNC2_0733/xnm:XNC2_4174/xnm:XNC2_4175/xnm:XNC2_2384/xnm:XNC2_2352/xnm:XNC2_2383/xnm:XNC2_3789/xnm:XNC2_2382/xnm:XNC2_3789/xnm:XNC2_1049/xnm:XNC2_2321/xnm:XNC2_1387/xnm:XNC2_0445/xnm:XNC2_2381/xnm:XNC2_0334/xnm:XNC2_2380/xnm:XNC2_2341/xnm:XNC2_0489/xnm:XNC2_1970/xnm:XNC2_4222/xnm:XNC2_1240	28

## Sheet: ΔompR_DOWN_KEGG_enrich_signific
KEGG pathway enrichment analysis of down expressed genes in ΔompR (padj<0.05)
KEGGID	Description	GeneRatio	BgRatio	pvalue	padj	geneID	geneName	keggID	Count
xnm00860	Porphyrin metabolism	22/218	41/1378	1.36748e-08	1.03928e-06	D3790_10510/D3790_10500/D3790_10505/D3790_10520/Novel00299/D3790_10515/D3790_10525/D3790_10555/D3790_10495/D3790_10565/D3790_10560/D3790_10470/D3790_10550/D3790_10535/D3790_10545/D3790_10540/Novel00300/D3790_10530/D3790_10460/D3790_10465/D3790_10450/D3790_13835	D3790_10510/D3790_10500/D3790_10505/D3790_10520/-/cbiG/D3790_10525/cobA/D3790_10495/D3790_10565/D3790_10560/D3790_10470/D3790_10550/D3790_10535/D3790_10545/D3790_10540/-/D3790_10530/D3790_10460/D3790_10465/cobT/D3790_13835	xnm:XNC2_1137/xnm:XNC2_1139/xnm:XNC2_1138/xnm:XNC2_1135/xnm:XNC2_1145/xnm:XNC2_1136/xnm:XNC2_1134/xnm:XNC2_1126/xnm:XNC2_1140/xnm:XNC2_1124/xnm:XNC2_1125/xnm:XNC2_1145/xnm:XNC2_1128/xnm:XNC2_1132/xnm:XNC2_1130/xnm:XNC2_1131/xnm:XNC2_1125/xnm:XNC2_1133/xnm:XNC2_1147/xnm:XNC2_1146/xnm:XNC2_1149/xnm:XNC2_0396	22
xnm02024	Quorum sensing	22/218	58/1378	2.44389e-05	0.000928677	D3790_05910/D3790_06365/D3790_17000/D3790_16930/D3790_11990/D3790_16990/D3790_03555/D3790_11985/Novel00458/D3790_16985/D3790_06225/Novel00177/D3790_06230/D3790_06235/Novel00515/D3790_10910/D3790_03765/D3790_06240/D3790_06245/D3790_06420/D3790_13375/D3790_07890	D3790_05910/D3790_06365/D3790_17000/D3790_16930/D3790_11990/D3790_16990/D3790_03555/D3790_11985/-/D3790_16985/oppA/-/oppB/oppC/-/secA/D3790_03765/oppD/oppF/D3790_06420/secG/panP	xnm:XNC2_2451/xnm:XNC2_2352/xnm:XNC2_4172/xnm:XNC2_4188/xnm:XNC2_0732/xnm:XNC2_4174/xnm:XNC2_1346/xnm:XNC2_0733/xnm:XNC2_4174/xnm:XNC2_4175/xnm:XNC2_2384/xnm:XNC2_2352/xnm:XNC2_2383/xnm:XNC2_2382/xnm:XNC2_3789/xnm:XNC2_1049/xnm:XNC2_1387/xnm:XNC2_2381/xnm:XNC2_2380/xnm:XNC2_2341/xnm:XNC2_0489/xnm:XNC2_1970	22
xnm01501	beta-Lactam resistance	11/218	23/1378	0.00028318	0.0071739	D3790_09780/D3790_11990/D3790_11985/Novel00277/D3790_10685/D3790_06225/D3790_06230/D3790_06235/D3790_06240/D3790_06245/D3790_19455	D3790_09780/D3790_11990/D3790_11985/-/D3790_10685/oppA/oppB/oppC/oppD/oppF/D3790_19455	xnm:XNC2_1541/xnm:XNC2_0732/xnm:XNC2_0733/xnm:XNC2_1541/xnm:XNC2_1098/xnm:XNC2_2384/xnm:XNC2_2383/xnm:XNC2_2382/xnm:XNC2_2381/xnm:XNC2_2380/xnm:XNC2_3630	11
xnm00630	Glyoxylate and dicarboxylate metabolism	13/218	34/1378	0.00114256	0.0217087	D3790_02325/D3790_16140/D3790_06175/D3790_10710/Novel00438/D3790_03650/D3790_18665/D3790_15335/D3790_10800/D3790_10720/Novel00303/Novel00309/D3790_18670	D3790_02325/D3790_16140/purU/D3790_10710/-/D3790_03650/D3790_18665/acs/acnB/gcvT/-/-/D3790_18670	xnm:XNC2_3170/xnm:XNC2_4263/xnm:XNC2_2395/xnm:XNC2_1091/xnm:XNC2_4263/xnm:XNC2_1365/xnm:XNC2_3804/xnm:XNC2_0051/xnm:XNC2_1073/xnm:XNC2_1089/xnm:XNC2_1089/xnm:XNC2_1073/xnm:XNC2_3803	13

## Sheet: ΔompR_UP_KEGG_enrich_signific
KEGG pathway enrichment analysis of up expressed genes in ΔompR (padj<0.05)
KEGGID	Description	GeneRatio	BgRatio	pvalue	padj	geneID	geneName	keggID	Count
xnm02060	Phosphotransferase system (PTS)	8/163	18/1378	0.000500182	0.016683	D3790_04725/D3790_04735/D3790_15835/D3790_04730/D3790_04455/D3790_04465/D3790_17490/D3790_08535	D3790_04725/D3790_04735/D3790_15835/D3790_04730/D3790_04455/D3790_04465/D3790_17490/D3790_08535	xnm:XNC2_2722/xnm:XNC2_2720/xnm:XNC2_4430/xnm:XNC2_2721/xnm:XNC2_3093/xnm:XNC2_3095/xnm:XNC2_4054/xnm:XNC2_1872	8
xnm02020	Two-component system	24/163	105/1378	0.00065798	0.016683	D3790_05270/D3790_17510/D3790_03605/D3790_03600/D3790_03700/D3790_03520/D3790_03695/D3790_03615/D3790_12860/D3790_11965/D3790_05265/Novel00258/D3790_02935/D3790_03280/Novel00256/D3790_12635/D3790_03705/Novel00259/D3790_08840/D3790_03610/D3790_18040/D3790_08835/D3790_08860/D3790_08850	phoP/D3790_17510/kdpC/kdbD/cydB/D3790_03520/cydA/kdpA/frdD/phoB/phoQ/-/csrA/D3790_03280/-/arcA/cydX/-/D3790_08840/kdpB/tolC/cheY/cheW/D3790_08850	xnm:XNC2_2607/xnm:XNC2_4050/xnm:XNC2_1357/xnm:XNC2_1356/xnm:XNC2_1376/xnm:XNC2_1339/xnm:XNC2_1375/xnm:XNC2_1359/xnm:XNC2_0621/xnm:XNC2_0737/xnm:XNC2_2608/xnm:XNC2_1574/xnm:XNC2_1238/xnm:XNC2_1308/xnm:XNC2_1571/xnm:XNC2_0681/xnm:XNC2_1377/xnm:XNC2_1577/xnm:XNC2_1571/xnm:XNC2_1358/xnm:XNC2_3930/xnm:XNC2_1570/xnm:XNC2_1576/xnm:XNC2_1573	24
xnm02030	Bacterial chemotaxis	9/163	23/1378	0.000685605	0.016683	D3790_08830/D3790_16480/Novel00258/Novel00256/Novel00259/D3790_08840/D3790_08835/D3790_08860/D3790_08850	cheZ/D3790_16480/-/-/-/D3790_08840/cheY/cheW/D3790_08850	xnm:XNC2_1569/xnm:XNC2_4343/xnm:XNC2_1574/xnm:XNC2_1571/xnm:XNC2_1577/xnm:XNC2_1571/xnm:XNC2_1570/xnm:XNC2_1576/xnm:XNC2_1573	9
